# Supplementary material for: The Feasibility Study of Megavoltage Computed Tomographic (MVCT) Image for Texture Feature Analysis
Source: Front Oncol. 2018 Dec 5;8:586. doi: 10.3389/fonc.2018.00586 (PMC6290333; doi:10.3389/fonc.2018.00586)
Supplement: Supplementary file 2 [file Table_1.XLSX]

## Sheet: Sheet1
Gategory	Feature	CCC results
F5-GrayLevelRunLengthMatrix25	LowGrayLevelRunEmpha	0.999537
F2-IntensityDirect	Kurtosis	0.999438
F3-IntensityHistogram	Kurtosis	0.999438
F5-GrayLevelRunLengthMatrix25	ShortRunLowGrayLevelEmpha	0.999137
F7-Shape	MeanBreadth	0.998849
F7-Shape	SurfaceArea	0.998718
F7-Shape	ConvexHullVolume3D	0.998674
F2-IntensityDirect	Skewness	0.998389
F3-IntensityHistogram	Skewness	0.998389
F2-IntensityDirect	Energy	0.998317
F7-Shape	Mass	0.998308
F7-Shape	Volume	0.998148
F7-Shape	NumberOfVoxel	0.998142
F7-Shape	ConvexHullVolume	0.99814
F7-Shape	Compactness1	0.996575
F2-IntensityDirect	GlobalUniformity	0.994101
F2-IntensityDirect	LocalEntropyStd	0.993777
F6-NeighborIntensityDifference3	Coarseness	0.993555
F5-GrayLevelRunLengthMatrix25	LongRunLowGrayLevelEmpha	0.992514
F1-GradientOrientHistogram	Kurtosis	0.991796
F4-GrayLevelCooccurenceMatrix3	Energy	0.991112
F1-GradientOrientHistogram	10Percentile	0.990815
F2-IntensityDirect	40Percentile	0.990018
F3-IntensityHistogram	40Percentile	0.990018
F2-IntensityDirect	GlobalMedian	0.989911
F2-IntensityDirect	50Percentile	0.989911
F2-IntensityDirect	0.5Quantile	0.989911
F3-IntensityHistogram	50Percentile	0.989911
F3-IntensityHistogram	0.5Quantile	0.989911
F1-GradientOrientHistogram	25PercentileArea	0.989897
F2-IntensityDirect	35Percentile	0.989812
F3-IntensityHistogram	35Percentile	0.989812
F2-IntensityDirect	30Percentile	0.989715
F3-IntensityHistogram	30Percentile	0.989715
F2-IntensityDirect	25Percentile	0.989558
F2-IntensityDirect	0.25Quantile	0.989558
F3-IntensityHistogram	25Percentile	0.989558
F3-IntensityHistogram	0.25Quantile	0.989558
F7-Shape	Orientation	0.989457
F2-IntensityDirect	45Percentile	0.989334
F3-IntensityHistogram	45Percentile	0.989334
F2-IntensityDirect	55Percentile	0.989111
F3-IntensityHistogram	55Percentile	0.989111
F1-GradientOrientHistogram	85Percentile	0.989078
F1-GradientOrientHistogram	15Percentile	0.989027
F1-GradientOrientHistogram	5Percentile	0.988943
F1-GradientOrientHistogram	25Percentile	0.988915
F1-GradientOrientHistogram	0.25Quantile	0.988915
F4-GrayLevelCooccurenceMatrix3	SumAverage	0.988903
F3-IntensityHistogram	55PercentileArea	0.988769
F1-GradientOrientHistogram	20Percentile	0.988707
F2-IntensityDirect	5Percentile	0.988479
F3-IntensityHistogram	5Percentile	0.988479
F2-IntensityDirect	15Percentile	0.988454
F3-IntensityHistogram	15Percentile	0.988454
F4-GrayLevelCooccurenceMatrix3	SumVariance	0.988088
F1-GradientOrientHistogram	70PercentileArea	0.987908
F1-GradientOrientHistogram	65Percentile	0.98783
F5-GrayLevelRunLengthMatrix25	LongRunHighGrayLevelEmpha	0.987818
F3-IntensityHistogram	60PercentileArea	0.987744
F2-IntensityDirect	60Percentile	0.987728
F3-IntensityHistogram	60Percentile	0.987728
F2-IntensityDirect	GlobalMean	0.98772
F1-GradientOrientHistogram	80PercentileArea	0.987654
F1-GradientOrientHistogram	85PercentileArea	0.987581
F2-IntensityDirect	10Percentile	0.987525
F3-IntensityHistogram	10Percentile	0.987525
F2-IntensityDirect	65Percentile	0.987431
F3-IntensityHistogram	65Percentile	0.987431
F2-IntensityDirect	20Percentile	0.987426
F3-IntensityHistogram	20Percentile	0.987426
F3-IntensityHistogram	65PercentileArea	0.987312
F1-GradientOrientHistogram	30PercentileArea	0.987293
F6-NeighborIntensityDifference3	Busyness	0.987273
F1-GradientOrientHistogram	65PercentileArea	0.98722
F7-Shape	Max3DDiameter	0.98696
F1-GradientOrientHistogram	0.025Quantile	0.986929
F2-IntensityDirect	70Percentile	0.986775
F3-IntensityHistogram	70Percentile	0.986775
F5-GrayLevelRunLengthMatrix25	LongRunEmphasis	0.986573
F1-GradientOrientHistogram	80Percentile	0.98637
F3-IntensityHistogram	70PercentileArea	0.986362
F7-Shape	SurfaceAreaDensity	0.986246
F1-GradientOrientHistogram	75Percentile	0.98589
F1-GradientOrientHistogram	0.75Quantile	0.98589
F4-GrayLevelCooccurenceMatrix3	ClusterShade	0.985746
F2-IntensityDirect	RootMeanSquare	0.985406
F1-GradientOrientHistogram	MeanAbsoluteDeviation	0.985241
F3-IntensityHistogram	75PercentileArea	0.984986
F2-IntensityDirect	75Percentile	0.984965
F2-IntensityDirect	0.75Quantile	0.984965
F3-IntensityHistogram	75Percentile	0.984965
F3-IntensityHistogram	0.75Quantile	0.984965
F1-GradientOrientHistogram	35Percentile	0.98487
F4-GrayLevelCooccurenceMatrix3	AutoCorrelation	0.984827
F1-GradientOrientHistogram	75PercentileArea	0.984806
F2-IntensityDirect	0.025Quantile	0.984346
F3-IntensityHistogram	0.025Quantile	0.984346
F2-IntensityDirect	80Percentile	0.984243
F3-IntensityHistogram	80Percentile	0.984243
F1-GradientOrientHistogram	InterQuartileRange	0.983573
F3-IntensityHistogram	80PercentileArea	0.983303
F1-GradientOrientHistogram	70Percentile	0.983132
F2-IntensityDirect	EnergyNorm	0.98245
F2-IntensityDirect	85Percentile	0.981861
F3-IntensityHistogram	85Percentile	0.981861
F3-IntensityHistogram	85PercentileArea	0.98138
F1-GradientOrientHistogram	35PercentileArea	0.981329
F1-GradientOrientHistogram	MedianAbsoluteDeviation	0.981264
F1-GradientOrientHistogram	90PercentileArea	0.981221
F5-GrayLevelRunLengthMatrix25	HighGrayLevelRunEmpha	0.981112
F5-GrayLevelRunLengthMatrix25	ShortRunEmphasis	0.980879
F4-GrayLevelCooccurenceMatrix3	MaxProbability	0.980459
F1-GradientOrientHistogram	30Percentile	0.979901
F5-GrayLevelRunLengthMatrix25	RunPercentage	0.977719
F1-GradientOrientHistogram	95Percentile	0.97712
F2-IntensityDirect	90Percentile	0.976685
F3-IntensityHistogram	90Percentile	0.976685
F2-IntensityDirect	GlobalEntropy	0.976669
F2-IntensityDirect	LocalRangeStd	0.976597
F1-GradientOrientHistogram	60PercentileArea	0.976178
F1-GradientOrientHistogram	95PercentileArea	0.975811
F1-GradientOrientHistogram	90Percentile	0.975734
F3-IntensityHistogram	90PercentileArea	0.975356
F2-IntensityDirect	LocalEntropyMedian	0.974611
F2-IntensityDirect	LocalEntropyMean	0.972787
F2-IntensityDirect	95Percentile	0.972469
F3-IntensityHistogram	95Percentile	0.972469
F2-IntensityDirect	LocalStdStd	0.971871
F3-IntensityHistogram	95PercentileArea	0.971828
F2-IntensityDirect	LocalStdMedian	0.966992
F2-IntensityDirect	LocalStdMean	0.966969
F1-GradientOrientHistogram	40PercentileArea	0.965412
F2-IntensityDirect	LocalRangeMean	0.962148
F1-GradientOrientHistogram	60Percentile	0.961891
F2-IntensityDirect	LocalRangeMedian	0.961651
F5-GrayLevelRunLengthMatrix25	ShortRunHighGrayLevelEmpha	0.961047
F4-GrayLevelCooccurenceMatrix3	Entropy	0.960569
F2-IntensityDirect	0.975Quantile	0.959061
F3-IntensityHistogram	0.975Quantile	0.959061
F1-GradientOrientHistogram	55PercentileArea	0.958841
F1-GradientOrientHistogram	40Percentile	0.958792
F5-GrayLevelRunLengthMatrix25	RunLengthNonuniformity	0.958194
F4-GrayLevelCooccurenceMatrix3	SumEntropy	0.957262
F1-GradientOrientHistogram	0.975Quantile	0.957152
F4-GrayLevelCooccurenceMatrix3	InverseVariance	0.952628
F4-GrayLevelCooccurenceMatrix3	Homogeneity	0.950139
F4-GrayLevelCooccurenceMatrix3	Homogeneity2	0.948114
F2-IntensityDirect	MedianAbsoluteDeviation	0.94752
F3-IntensityHistogram	MedianAbsoluteDeviation	0.94752
F4-GrayLevelCooccurenceMatrix3	InformationMeasureCorr1	0.943013
F1-GradientOrientHistogram	50PercentileArea	0.941774
F4-GrayLevelCooccurenceMatrix3	DifferenceEntropy	0.93508
F2-IntensityDirect	MeanAbsoluteDeviation	0.931273
F3-IntensityHistogram	MeanAbsoluteDeviation	0.931273
F1-GradientOrientHistogram	45PercentileArea	0.930422
F6-NeighborIntensityDifference3	Contrast	0.928871
F2-IntensityDirect	LocalRangeMax	0.924758
F2-IntensityDirect	InterQuartileRange	0.924458
F3-IntensityHistogram	InterQuartileRange	0.924458
F4-GrayLevelCooccurenceMatrix3	InformationMeasureCorr2	0.921313
F5-GrayLevelRunLengthMatrix25	GrayLevelNonuniformity	0.911072
F2-IntensityDirect	LocalEntropyMin	0.906851
F2-IntensityDirect	LocalStdMin	0.900871
F4-GrayLevelCooccurenceMatrix3	Correlation	0.899387
F6-NeighborIntensityDifference3	Complexity	0.896519
F2-IntensityDirect	LocalEntropyMax	0.894943
F6-NeighborIntensityDifference3	TextureStrength	0.894279
GrayLevelCooccurenceMatrix3	InverseDiffNorm	0.887864
F4-GrayLevelCooccurenceMatrix3	Dissimilarity	0.885408
F7-Shape	SphericalDisproportion	0.883637
F7-Shape	Sphericity	0.879261
F2-IntensityDirect	GlobalStd	0.877105
F7-Shape	Compactness2	0.874929
F1-GradientOrientHistogram	45Percentile	0.859577
F2-IntensityDirect	LocalStdMax	0.858788
F4-GrayLevelCooccurenceMatrix3	InverseDiffMomentNorm	0.847986
F4-GrayLevelCooccurenceMatrix3	Contrast	0.847983
F7-Shape	Roundness	0.843233
F2-IntensityDirect	Variance	0.828464
F1-GradientOrientHistogram	55Percentile	0.821247
F2-IntensityDirect	LocalRangeMin	0.81008
F1-GradientOrientHistogram	Range	0.778257
F4-GrayLevelCooccurenceMatrix3	ClusterTendendcy	0.777448
F4-GrayLevelCooccurenceMatrix3	Variance	0.777448
F1-GradientOrientHistogram	Skewness	0.77139
F4-GrayLevelCooccurenceMatrix3	ClusterProminence	0.665803
F1-GradientOrientHistogram	50Percentile	0.575573
F1-GradientOrientHistogram	0.5Quantile	0.575573
F2-IntensityDirect	GlobalMax	0
F2-IntensityDirect	GlobalMin	0
F2-IntensityDirect	Range	-0.0655738
F3-IntensityHistogram	Range	-0.0655738
F7-Shape	Convex	-0.157871
F7-Shape	VoxelSize	-1
